# Supplementary material for: Differential serum microRNAs in premotor LRRK2 G2019S carriers from Parkinson’s disease
Source: NPJ Parkinsons Dis. 2023 Feb 2;9:15. doi: 10.1038/s41531-023-00451-x (PMC9894906; doi:10.1038/s41531-023-00451-x)
Supplement: Supplementary file 2 — Supplementary tables [file 41531_2023_451_MOESM2_ESM.xlsx]

## Sheet: Suppl. Table 1A
SUPPLEMENTARY TABLE 1: (A) Candidate differentially expressed miRNAs identified by genome-wide microRNA expression analysis across different contrast
DaT = DaT-SPECT imaging; L2NMC = LRRK2 non-manifesting carriers; L2PD = LRRK2 carrier with symptomatic Parkinson disease; iPD = idiopathic PD; FC = fold change; Adj. P = FDR multiple-test adjusted P-value
DaT-negative L2NMC vs. C					DaT-positive L2NMC vs. C					L2PD vs. C					iPD vs. C
Transcript ID	FC	P-value	Adj. P		Transcript ID	FC	P-value	Adj. P		Transcript ID	FC	P-value	Adj. P		Transcript ID	FC	P-value	Adj. P
hsa-miR-4505	2.25578	0.0063742	0.410821		hsa-mir-3153	-1.66122	0.000362717	0.130578		hsa-miR-4530	2.15939	0.00260483	0.791787		hsa-miR-19b-3p	2.92913	5.49481e-05	0.0182268
hsa-miR-4749-5p	1.71784	0.0141289	0.410821		hsa-miR-6075	1.5697	0.0126469	0.794507		hsa-miR-4497	2.08751	0.0141623	0.791787		hsa-miR-106b-5p	2.69935	0.000516257	0.0856987
hsa-miR-4443	2.29398	0.0163772	0.410821		hsa-miR-4253	2.47616	0.0181003	0.794507		hsa-miR-7704	1.64685	0.0150019	0.791787		hsa-miR-22-3p	3.9552	0.00100992	0.111765
hsa-miR-6763-5p	1.88304	0.0166315	0.410821		hsa-miR-3921	-1.92804	0.0184418	0.794507		hsa-mir-5095	1.70356	0.0294436	0.791787		hsa-miR-106a-5p	3.4922	0.0045256	0.161106
hsa-miR-455-3p	1.70614	0.0174439	0.410821		hsa-miR-4750-3p	-1.75809	0.0294378	0.794507		hsa-miR-6068	1.6656	0.0303542	0.791787		hsa-miR-940	-1.74259	0.00482215	0.161106
hsa-miR-4253	2.014	0.0174568	0.410821		hsa-miR-1825	-1.76632	0.0331895	0.794507		hsa-miR-3201	-2.56998	0.0323202	0.791787		hsa-mir-548q	-2.15738	0.004916	0.161106
hsa-miR-185-5p	3.04579	0.0215121	0.410821		hsa-miR-4505	2.26333	0.0351793	0.794507		hsa-miR-8069	1.88174	0.033455	0.791787		hsa-miR-181a-5p	1.95644	0.00515284	0.161106
hsa-mir-6776	-1.60295	0.0232406	0.410821		hsa-miR-122-5p	3.80752	0.0405234	0.794507		hsa-miR-6125	1.81453	0.0359668	0.791787		hsa-miR-1228-3p	-1.69662	0.00536156	0.161106
hsa-miR-4486	2.24388	0.0286128	0.410821		hsa-miR-3196	2.56402	0.0414789	0.794507		hsa-miR-3196	1.92218	0.0423601	0.791787		hsa-miR-6797-3p	-1.65546	0.00638372	0.161106
hsa-miR-4454	1.69884	0.0296686	0.410821		hsa-miR-1228-3p	-1.69273	0.0480514	0.794507		hsa-miR-4674	2.04682	0.0460829	0.791787		hsa-miR-17-5p	3.26273	0.00755618	0.161106
hsa-miR-4459	1.94418	0.0311757	0.410821							hsa-miR-4749-5p	1.52677	0.0484089	0.791787		hsa-miR-221-3p	2.31132	0.00757178	0.161106
hsa-miR-4717-3p	2.00034	0.0340239	0.410821												hsa-miR-4253	-1.9272	0.00759476	0.161106
hsa-miR-6860	1.52576	0.0376261	0.410821												hsa-miR-210-3p	1.50238	0.00783086	0.161106
hsa-miR-22-3p	2.22439	0.0386761	0.410821												hsa-miR-423-3p	1.94501	0.00788467	0.161106
hsa-miR-4787-5p	1.54146	0.0396788	0.410821												hsa-miR-548aq-3p	-1.92633	0.00801426	0.161106
hsa-miR-7704	1.67472	0.0425444	0.410821												hsa-miR-20b-5p	2.24976	0.00823007	0.161106
hsa-miR-939-5p	1.87172	0.0433101	0.410821												hsa-miR-1298-3p	-1.98531	0.00824939	0.161106
hsa-miR-6125	1.92889	0.0440993	0.410821												hsa-miR-425-5p	3.5441	0.00964545	0.162332
hsa-miR-610	1.80068	0.0457363	0.410821												hsa-miR-652-3p	2.41739	0.00981356	0.162332
hsa-miR-6729-5p	1.56343	0.046181	0.410821												hsa-miR-20a-5p	2.63799	0.0112971	0.162332
hsa-miR-6779-5p	1.66236	0.0498444	0.410821												hsa-miR-25-3p	2.2789	0.0114109	0.162332
															hsa-miR-6796-3p	-1.53135	0.0114482	0.162332
															hsa-miR-130b-3p	1.60695	0.0115968	0.162332
															hsa-miR-107	3.00667	0.0121761	0.162332
															hsa-miR-222-3p	2.09624	0.0122238	0.162332
															hsa-miR-5787	-1.51643	0.0139321	0.172613
															hsa-mir-548a-1	-1.60877	0.0149782	0.172613
															hsa-miR-103a-3p	3.28426	0.0150591	0.172613
															hsa-miR-151a-3p	2.22443	0.0166268	0.184003
															hsa-miR-140-3p	2.74002	0.0190241	0.20145
															hsa-miR-93-5p	3.16488	0.0195719	0.20145
															hsa-miR-744-5p	2.07439	0.0200236	0.20145
															hsa-miR-16-5p	3.92661	0.0207669	0.202783
															hsa-miR-1263	-1.75106	0.0238068	0.221781
															hsa-miR-185-5p	2.69418	0.0240485	0.221781
															hsa-miR-4530	1.83017	0.0274291	0.239644
															hsa-miR-200b-5p	-1.72265	0.0334693	0.277795
															hsa-miR-1273g-3p	2.55018	0.0348118	0.278235
															hsa-miR-3197	-1.76063	0.0351984	0.278235
															hsa-miR-24-3p	3.09379	0.03644	0.281351
															hsa-let-7b-5p	2.8315	0.0411039	0.293643
															hsa-miR-548ap-3p	-1.69054	0.0415699	0.293643
															hsa-miR-628-5p	-1.79427	0.0432359	0.293838
															hsa-miR-603	-1.75146	0.0433677	0.293838
															hsa-let-7c-5p	1.68382	0.0465818	0.309303

## Sheet: Suppl. Table 1B
SUPPLEMENTARY TABLE 1: (B) Candidate differentially expressed miRNAs identified by genome-wide microRNA expression analysis across different G2019S progression stages
DaT = DaT-SPECT imaging; L2NMC = LRRK2 non-manifesting carriers; L2PD = LRRK2 carrier with symptomatic Parkinson disease; iPD = idiopathic PD; FC = fold change; Adj. P = FDR multiple-test adjusted P-value
DaT-negative L2NMC vs. DaT-positive L2NMC					DaT-positive L2NMC vs. L2PD					L2PD vs. iPD
Transcript ID	FC	P-value	Adj. P		Transcript ID	FC	P-value	Adj. P		Transcript ID	FC	P-value	Adj. P
hsa-miR-4445-3p	1.65762	0.00309683	0.997779		hsa-miR-4445-3p	-2.09395	0.00391878	0.671363		hsa-miR-1228-3p	2.15583	0.000396738	0.141239
hsa-miR-7110-5p	-2.63735	0.0169281	0.997779		hsa-miR-4720-5p	-6.20733	0.00535194	0.671363		hsa-miR-127-3p	2.37175	0.00398797	0.300905
					hsa-miR-6836-3p	1.61313	0.00790815	0.671363		hsa-miR-4717-3p	2.90253	0.0048667	0.300905
					hsa-miR-548ac	-5.15901	0.00941697	0.671363		hsa-miR-5093	5.10437	0.00671022	0.300905
					hsa-miR-3201	-1.97261	0.0161677	0.671363		hsa-miR-595	4.06626	0.00710347	0.300905
					hsa-miR-1228-3p	1.78752	0.0168451	0.671363		hsa-miR-7855-5p	-1.84414	0.00726331	0.300905
					hsa-miR-4275	-2.68137	0.0203275	0.671363		hsa-miR-548a-3p	-4.79042	0.00960378	0.300905
					hsa-miR-3128	-1.89491	0.0214417	0.671363		hsa-miR-3148	2.39285	0.0100033	0.300905
					hsa-miR-1825	1.80462	0.0230052	0.671363		hsa-miR-4507	3.17875	0.0115469	0.300905
					hsa-miR-3124-5p	-1.68095	0.0230331	0.671363		hsa-miR-1825	1.86867	0.0115969	0.300905
					hsa-miR-548x-3p	-4.01309	0.0243585	0.671363		hsa-miR-548ac	-4.45883	0.012787	0.300905
					hsa-mir-548q	-3.5102	0.026647	0.671363		hsa-miR-3907	3.6404	0.0140851	0.300905
					hsa-miR-6868-5p	-1.69755	0.0273027	0.671363		hsa-miR-4708-3p	-2.02603	0.0146733	0.300905
					hsa-miR-548a-3p	-3.72195	0.0281946	0.671363		hsa-miR-1915-3p	2.02339	0.0151542	0.300905
					hsa-miR-548aq-3p	-3.31258	0.0285339	0.671363		hsa-miR-32-5p	-3.96291	0.0154348	0.300905
					hsa-miR-548ae	-3.49905	0.0297926	0.671363		hsa-miR-548ae	-4.24842	0.0172747	0.300905
					hsa-miR-548aj-3p	-3.54788	0.0317772	0.671363		hsa-miR-16-2-3p	-4.51241	0.0175641	0.300905
					hsa-miR-7844-5p	2.07741	0.033132	0.671363		hsa-mir-1913	2.70988	0.0176053	0.300905
					hsa-miR-32-5p	-4.19903	0.0332079	0.671363		hsa-miR-4720-5p	-4.13327	0.0184241	0.300905
					hsa-miR-16-2-3p	-4.46956	0.0350953	0.671363		hsa-miR-297	5.53734	0.0190049	0.300905
					hsa-mir-4251	-1.6071	0.0367709	0.671363		hsa-miR-3064-5p	3.62519	0.020061	0.300905
					hsa-miR-6800-3p	-2.18321	0.0385019	0.671363		hsa-miR-6849-5p	2.7377	0.0201868	0.300905
					hsa-miR-4253	-2.55604	0.0418475	0.671363		hsa-miR-4497	2.22037	0.0203186	0.300905
					hsa-mir-6800	1.73644	0.0465455	0.671363		hsa-mir-6876	1.6532	0.0230688	0.302323
										hsa-miR-6850-5p	2.8037	0.0252188	0.302323
										hsa-miR-1298-3p	-2.72079	0.0255661	0.302323
										hsa-miR-4793-3p	4.72358	0.0257901	0.302323
										hsa-miR-7154-5p	-1.78769	0.0262343	0.302323
										hsa-miR-548x-3p	-3.80607	0.0265191	0.302323
										hsa-miR-4516	2.00899	0.0275267	0.302323
										hsa-mir-185	2.06972	0.0329296	0.333372
										hsa-miR-6796-3p	1.57072	0.0339495	0.333372
										hsa-mir-297	2.44645	0.0344719	0.333372
										hsa-miR-4701-3p	3.44153	0.0364903	0.333372
										hsa-miR-638	1.73667	0.0391631	0.333372
										hsa-mir-6736	2.07176	0.0395874	0.333372
										hsa-miR-6088	1.98168	0.0398017	0.333372
										hsa-miR-4486	2.95855	0.0399586	0.333372
										hsa-miR-6090	2.01549	0.0402668	0.333372
										hsa-miR-6798-5p	2.40142	0.0419946	0.338063
										hsa-miR-200b-5p	-2.60018	0.0449514	0.338063
										hsa-miR-324-5p	-2.04425	0.0455929	0.338063
										hsa-miR-3124-5p	-1.5041	0.0456975	0.338063
										hsa-miR-1268b	2.63708	0.0461234	0.338063
										hsa-miR-4530	2.31083	0.0465311	0.338063
										hsa-miR-6068	2.01337	0.0476946	0.339586

## Sheet: Suppl. Table 2
SUPPLEMENTARY TABLE 2: Relative fold change expression of 10 selected miRNAs identified by genome-wide miRNA expression analysis and validation by RT-qPCR in DaT-negative L2NMC, DaT-positive L2NMC, L2PD and iPD patients as compared to controls
DaT = DaT-SPECT imaging; L2NMC = LRRK2 non-manifesting carriers; L2PD = LRRK2 carrier with symptomatic Parkinson disease; iPD = idiopathic PD; FC = fold change
DaT-negative L2NMC vs. C						Overall fold-change correlation
	Array		RT-qPCR			of fold-changes by array and RT-qPCR:
Transcript ID	FC	P-value	FC	P-value
hsa-miR-4505	2.25578	0.0063742	1.9777	0.0016		Pearson's correlation coefficient = 0.703 (P-value=0.003)
hsa-miR-185-5p	3.04579	0.0215121	3.6826	<0.0001		Spearman's correlation coefficient = 0.768 (P-value=0.001)
hsa-miR-22-3p	2.22439	0.0386761	1.6572	0.0632
hsa-miR-6125	1.92889	0.0440993	-1.47	0.1179
DaT-positive L2NMC vs. C
	Array		RT-qPCR
Transcript ID	FC	P-value	FC	P-value
hsa-miR-4505	2.26333	0.0351793	3.5119	0.0004
hsa-miR-122-5p	3.80752	0.0405234	3.384	0.0269
hsa-miR-3196	2.56402	0.0414789	1.9834	0.0012
L2PD vs. C
	Array		RT-qPCR
Transcript ID	FC	P-value	FC	P-value
hsa-miR-8069	1.88174	0.033455	1.0852	0.7352
hsa-miR-6125	1.81453	0.0359668	-1.01	0.9535
hsa-miR-3196	1.92218	0.0423601	2.1264	0.0001
iPD vs. C
	Array		RT-qPCR
Transcript ID	FC	P-value	FC	P-value
hsa-miR-19b-3p	2.92913	5.49481e-05	3.0389	0.0018
hsa-miR-22-3p	3.9552	0.00100992	2.6699	0.0025
hsa-miR-221-3p	2.31132	0.00757178	1.9302	0.0076
hsa-miR-16-5p	3.92661	0.0207669	5.2105	0.0003
hsa-miR-185-5p	2.69418	0.0240485	3.6027	0.0028

## Sheet: Suppl. Table 3
SUPPLEMENTARY TABLE 3: RT-qPCR assessment of miRNA levels in serum samples from a second independent cohort of L2PD patients (n=19) compared to healthy controls (n=20).
L2PD = LRRK2 carrier with symptomatic Parkinson disease; FC = fold change; Adj. P = FDR multiple-test adjusted P-value
microRNA	FC	Adj. P
miR-122-5p	4.69	0.0074
miR-16-5p	-1.16	0.9488
miR-185-5p	1.54	0.5539
miR-19b-3p	-1.61	0.5539
miR-22-3p	-1.52	0.5539
miR-221-3p	1.19	0.9488
miR-29c-3p	-1.02	0.9488
miR-3196	1.51	0.5539
miR-4505	1.36	0.5539
miR-451a	1.05	0.9488
miR-6125	-1.02	0.9488
miR-8069	1.05	0.9488

## Sheet: Suppl. Table 4
SUPPLEMENTARY TABLE 4: RT-qPCR assessment of miRNA differences between DaT-positive non-pheno-converted L2NMC (n=16) vs all pheno-converted G2019S carriers in the study,
i.e., L2PD discovery (n=20) and validation (n=19) sets, and DaT-positive L2NMC which pheno-converted during the study (n=4) (total n=43)
DaT = DaT-SPECT imaging; L2NMC = LRRK2 non-manifesting carriers; L2PD = LRRK2-associated PD patients; FC = fold change; Adj. P = FDR multiple-test adjusted P-value
miRNA	FC*	Adj. P
miR-4505	-3.44	0.0006
miR-8069	-1.87	0.0035
miR-6125	1.92	0.0280
miR-451a	-2.17	0.0828
miR-185-5p	-1.64	0.3631
miR-22-3p	1.48	0.4438
miR-16-5p	1.63	0.4578
miR-3196	1.20	0.5273
miR-19b-3p	-1.29	0.6503
miR-122-5p	-1.28	0.6824
miR-29c-3p	-1.19	0.6824
miR-221-3p	-1.11	0.7216
